# Supplementary material for: Associations between single and multiple cardiometabolic diseases and cognitive abilities in 474 129 UK Biobank participants
Source: Eur Heart J. 2016 Nov 15;38(8):577–83. doi: 10.1093/eurheartj/ehw528 (PMC5381595; doi:10.1093/eurheartj/ehw528)
Supplement: Supplementary Data [file ehw528_supp.zip]

Archive with 2 entries (2 files):
- Supp_Table2.docx
- Supp_Table1.docx
